# Supplementary material for: Impact of OXTR Polymorphisms on Subjective Well-Being: The Intermediary Role of Attributional Style
Source: Front Genet. 2022 Feb 9;12:763628. doi: 10.3389/fgene.2021.763628 (PMC8864163; doi:10.3389/fgene.2021.763628)
Supplement: Supplementary file 1 [file Table1.XLSX]

## Sheet: Table S1
Primers used in genotyping the OXTR SNPs
SNP		Primer sequence（5’→3’）	PCR Size (bp)
rs53576	F	ACGTTGGATGTCCCCATCTGTAGAATGAGC	121
	R	ACGTTGGATGGCACAGCATTCATGGAAAGG
rs2254298	F	ACGTTGGATGAGCATTCAGAGGAAGAAGCC	118
	R	ACGTTGGATGCACAGCCTGAACAGCTGAAC
rs1042778	F	ACGTTGGATGGGTGATGGCGTATGTTTGTG	124
	R	ACGTTGGATGTCATCTTCCATCATGGAGGC
rs2268494	F	ACGTTGGATGTGATCAACCTTGACCACACG	118
	R	ACGTTGGATGAGTGAAGAGAGTTGGCAAGG
rs2268490	F	ACGTTGGATGGTAAAGAGTGAGACCAATAGC	124
	R	ACGTTGGATGGCATCAGGGATGAAGTTCAC

## Sheet: Table S2
R packages in this study
R package	version	URL	Description
corrgram	1.13	https://github.com/kwstat/corrgram	Calculates correlation of variables and displays the results graphically.
SNPassoc	2.0-0	https://cran.r-project.org/web/packages/SNPassoc	Functions to perform most of the common analysis in genome association studies are implemented.
lavaan	0.6-7	http://lavaan.org	Fit a variety of latent variable models, including confirmatory factor analysis, structural equation modeling and latent growth curve models.
semPlot	1.1.2	https://github.com/SachaEpskamp/semPlot	Path diagrams and visual analysis of various SEM packages' output.

## Sheet: Table S3
Association between single nucleotide polymorphism and Subject Well-Being
Factors	Genotype	N	Mean	SE	β (95%CI)	p-value
rs53576	Codominant
	A/A	301	0.07	0.05	0	0.0104*
	G/A	263	0.01	0.06	(-0.21, 0.09)
	G/G	60	-0.32	0.12	(-0.64, -0.14)
	Dominant
	A/A	301	0.07	0.05	0	0.0936
	G/A-G/G	323	-0.06	0.05	(-0.27, 0.02)
	Recessive
	A/A-G/A	564	0.04	0.04	0	0.0036**
	G/G	60	-0.32	0.12	(-0.6, -0.12)
	Overdominant
	A/A-G/G	361	0	0.05	0	0.969
	G/A	263	0.01	0.06	(-0.14, 0.15)
	log-Additive
	0,1,2				(-0.25, -0.04)	0.0096**
rs2254298	Codominant
	G/G	291	-0.03	0.05	0	0.0477*
	A/G	276	-0.03	0.05	(-0.15, 0.15)
	A/A	60	0.28	0.12	(0.05, 0.56)
	Dominant
	G/G	291	-0.03	0.05	0	0.4703
	A/G-A/A	336	0.02	0.05	(-0.09, 0.2)
	Recessive
	G/G-A/G	567	-0.03	0.04	0	0.0136*
	A/A	60	0.28	0.12	(0.06, 0.55)
	Overdominant
	G/G-A/A	351	0.02	0.05	0	0.4631
	A/G	276	-0.03	0.05	(-0.2, 0.09)
	log-Additive
	0,1,2				(-0.02, 0.2)	0.0956
rs1042778	Codominant
	G/G	529	0.01	0.04	0	0.1665
	G/T	92	-0.05	0.1	(-0.27, 0.14)
	T/T	5	-0.73	0.52	(-1.55, 0.06)
	Dominant
	G/G	529	0.01	0.04	0	0.3133
	G/T-T/T	97	-0.09	0.1	(-0.3, 0.1)
	Recessive
	G/G-G/T	621	0	0.04	0	0.0753
	T/T	5	-0.73	0.52	(-1.54, 0.07)
	Overdominant
	G/G-T/T	534	0.01	0.04	0	0.5596
	G/T	92	-0.05	0.1	(-0.26, 0.14)
	log-Additive
	0,1,2				(-0.31, 0.06)	0.1801
rs2268494	Codominant
	T/T	544	0.01	0.04	0	0.8055
	A/T	78	0	0.11	(-0.22, 0.21)
	A/A	2	-0.42	1.03	(-1.69, 0.84)
	Dominant
	T/T	544	0.01	0.04	0	0.9033
	A/T-A/A	80	-0.01	0.11	(-0.23, 0.2)
	Recessive
	T/T-A/T	622	0.01	0.04	0	0.5109
	A/A	2	-0.42	1.03	(-1.69, 0.84)
	Overdominant
	T/T-A/A	546	0	0.04	0	0.9917
	A/T	78	0	0.11	(-0.22, 0.22)
	log-Additive
	0,1,2				(-0.23, 0.18)	0.8228
rs2268490	Codominant
	C/C	171	0.01	0.07	0	0.6304
	T/C	308	-0.03	0.05	(-0.22, 0.13)
	T/T	146	0.05	0.08	(-0.16, 0.24)
	Dominant
	C/C	171	0.01	0.07	0	0.823
	T/C-T/T	454	-0.01	0.04	(-0.18, 0.14)
	Recessive
	C/C-T/C	479	-0.02	0.04	0	0.4217
	T/T	146	0.05	0.08	(-0.1, 0.24)
	Overdominant
	C/C-T/T	317	0.03	0.05	0	0.3791
	T/C	308	-0.03	0.05	(-0.21, 0.08)
	log-Additive
	0,1,2				(-0.08, 0.12)	0.7356
Note. *p < 0.05; **p < 0.01; ***p < 0.001. Through testing five genetic models separately, we found a significant association between both two SNPs and SWB. Due to 95% confidence interval constraint (contains 0), the codominant model was excluded. For rs53576, GG genotype in the recessive model referred to a lower score of SWB compared to GA and AA (P = 0.0036). In terms of rs2254298, compared wi…

## Sheet: Table S4
Association between OXTR SNPs and Context attribution/Luck attribution
SNP	Atrribution	Genotype	N	Mean	SE	β (95%CI)	p-value
rs53576	Ability attribution	Codominant
		A/A	301	-0.03	0.05		0.0473*
		G/A	263	0.12	0.06	(-0.01, 0.31)
		G/G	60	0.27	0.13	(0.03, 0.57)
		Dominant
		A/A	301	-0.03	0.05		0.0254*
		G/A-G/G	323	0.14	0.06	(0.02, 0.33)
		Recessive
		A/A-G/A	564	0.04	0.04		0.0888
		G/G	60	0.27	0.13	(-0.03, 0.49)
		Overdominant
		A/A-G/G	361	0.02	0.05		0.2144
		G/A	263	0.12	0.06	(-0.06, 0.26)
		log-Additive
		0,1,2				(0.03, 0.27)	0.0135*
	Effort attribution	Codominant
		A/A	301	0.06	0.06		0.7239
		G/A	263	0.05	0.06	(-0.15, 0.17)
		G/G	60	0.16	0.12	(-0.16, 0.37)
		Dominant
		A/A	301	0.06	0.06		0.7384
		G/A-G/G	323	0.07	0.05	(-0.13, 0.18)
		Recessive
		A/A-G/A	564	0.06	0.04		0.424
		G/G	60	0.16	0.12	(-0.15, 0.36)
		Overdominant
		A/A-G/G	361	0.07	0.05		0.8887
		G/A	263	0.05	0.06	(-0.16, 0.14)
		log-Additive
		0,1,2				(-0.08, 0.15)	0.5389
	Context attribution	Codominant
		A/A	301	-0.07	0.05		0.2464
		G/A	263	0	0.06	(-0.09, 0.24)
		G/G	60	0.15	0.15	(-0.05, 0.5)
		Dominant
		A/A	301	-0.07	0.05		0.188
		G/A-G/G	323	0.03	0.06	(-0.05, 0.26)
		Recessive
		A/A-G/A	564	-0.04	0.04		0.1627
		G/G	60	0.15	0.15	(-0.08, 0.46)
		Overdominant
		A/A-G/G	361	-0.03	0.05		0.619
		G/A	263	0	0.06	(-0.12, 0.2)
		log-Additive
		0,1,2				(-0.02, 0.22)	0.1026
	Luck attribution	Codominant
		A/A	301	0.02	0.06		0.2112
		G/A	263	0.06	0.06	(-0.11, 0.22)
		G/G	60	0.26	0.13	(-0.03, 0.52)
		Dominant
		A/A	301	0.02	0.06		0.244
		G/A-G/G	323	0.1	0.05	(-0.06, 0.25)
		Recessive
		A/A-G/A	564	0.04	0.04		0.1044
		G/G	60	0.26	0.13	(-0.04, 0.48)
		Overdominant
		A/A-G/G	361	0.06	0.05		0.8347
		G/A	263	0.06	0.06	(-0.14, 0.17)
		log-Additive
		0,1,2				(-0.02, 0.22)	0.1053
rs2254298	Ability attribution	Codominant
		G/G	291	0.07	0.06		0.0566
		A/G	276	0.11	0.06	(-0.13, 0.2)
		A/A	60	-0.21	0.12	(-0.57, -0.02)
		Dominant
		G/G	291	0.07	0.06		0.7652
		A/G-A/A	336	0.05	0.05	(-0.18, 0.13)
		Recessive
		G/G-A/G	567	0.09	0.04		0.0184*
		A/A	60	-0.21	0.12	(-0.58, -0.05)
		Overdominant
		G/G-A/A	351	0.02	0.05		0.2755
		A/G	276	0.11	0.06	(-0.07, 0.24)
		log-Additive
		0,1,2				(-0.2, 0.04)	0.1968
	Effort attribution	Codominant
		G/G	291	0.05	0.05		0.2852
		A/G	276	0.11	0.06	(-0.09, 0.22)
		A/A	60	-0.07	0.12	(-0.41, 0.12)
		Dominant
		G/G	291	0.05	0.05		0.7089
		A/G-A/A	336	0.08	0.05	(-0.12, 0.18)
		Recessive
		G/G-A/G	567	0.08	0.04		0.1754
		A/A	60	-0.07	0.12	(-0.43, 0.08)
		Overdominant
		G/G-A/A	351	0.02	0.05		0.2398
		A/G	276	0.11	0.06	(-0.06, 0.24)
		log-Additive
		0,1,2				(-0.14, 0.1)	0.7457
	Context attribution	Codominant
		G/G	291	-0.01	0.06		0.0842
		A/G	276	0.03	0.06	(-0.13, 0.2)
		A/A	60	-0.29	0.11	(-0.56, 0)
		Dominant
		G/G	291	-0.01	0.06		0.8072
		A/G-A/A	336	-0.03	0.05	(-0.18, 0.14)
		Recessive
		G/G-A/G	567	0.01	0.04		0.0291*
		A/A	60	-0.29	0.11	(-0.56, -0.03)
		Overdominant
		G/G-A/A	351	-0.06	0.05		0.2955
		A/G	276	0.03	0.06	(-0.07, 0.24)
		log-Additive
		0,1,2				(-0.19, 0.05)	0.2414
	Luck attribution	Codominant
		G/G	291	0.09	0.06		0.0161*
		A/G	276	0.1	0.06	(-0.15, 0.17)
		A/A	60	-0.29	0.12	(-0.66, -0.11)
		Dominant
		G/G	291	0.09	0.06		0.4659
		A/G-A/A	336	0.03	0.06	(-0.21, 0.1)
		Recessive
		G/G-A/G	567	0.1	0.04		0.0041**
		A/A	60	-0.29	0.12	(-0.65, -0.12)
		Overdominant
		G/G-A/A	351	0.03	0.05		0.3348
		A/G	276	0.1	0.06	(-0.08, 0.23)
		log-Additive
		0,1,2				(-0.23, 0.01)	0.0638
rs1042778	Ability attribution	Codominant
		G/G	529	0.07	0.04		0.57
		G/T	92	0.02	0.1	(-0.28, 0.16)
		T/T	5	-0.38	0.47	(-1.29, 0.45)
		Dominant
		G/G	529	0.07	0.04		0.4865
		G/T-T/T	97	0	0.1	(-0.29, 0.14)
		Recessive
		G/G-G/T	621	0.06	0.04		0.3531
		T/T	5	-0.38	0.47	(-1.29, 0.46)
		Overdominant
		G/G-T/T	534	0.07	0.04		0.6328
		G/T	92	0.02	0.1	(-0.27, 0.17)
		log-Additive
		0,1,2				(-0.29, 0.11)	0.3916
	Effort attribution	Codominant
		G/G	529	0.07	0.04		0.9315
		G/T	92	0.03	0.1	(-0.25, 0.18)
		T/T	5	0.1	0.69	(-0.79, 0.91)
		Dominant
		G/G	529	0.07	0.04		0.7587
		G/T-T/T	97	0.04	0.1	(-0.24, 0.18)
		Recessive
		G/G-G/T	621	0.06	0.04		0.8814
		T/T	5	0.1	0.69	(-0.78, 0.91)
		Overdominant
		G/G-T/T	534	0.07	0.04		0.7253
		G/T	92	0.03	0.1	(-0.25, 0.17)
		log-Additive
		0,1,2				(-0.22, 0.17)	0.802
	Context attribution	Codominant
		G/G	529	-0.01	0.04		0.5317
		G/T	92	-0.04	0.11	(-0.25, 0.2)
		T/T	5	-0.52	0.93	(-1.39, 0.38)
		Dominant
		G/G	529	-0.01	0.04		0.654
		G/T-T/T	97	-0.06	0.11	(-0.27, 0.17)
		Recessive
		G/G-G/T	621	-0.02	0.04		0.2703
		T/T	5	-0.52	0.93	(-1.38, 0.39)
		Overdominant
		G/G-T/T	534	-0.02	0.04		0.8562
		G/T	92	-0.04	0.11	(-0.24, 0.2)
		log-Additive
		0,1,2				(-0.27, 0.13)	0.5049
	Luck attribution	Codominant
		G/G	529	0.05	0.04		0.7049
		G/T	92	0.14	0.1	(-0.13, 0.31)
		T/T	5	0.16	0.66	(-0.73, 1.02)
		Dominant
		G/G	529	0.05	0.04		0.4085
		G/T-T/T	97	0.14	0.1	(-0.12, 0.3)
		Recessive
		G/G-G/T	621	0.06	0.04		0.7638
		T/T	5	0.16	0.66	(-0.74, 1.01)
		Overdominant
		G/G-T/T	534	0.05	0.04		0.4418
		G/T	92	0.14	0.1	(-0.13, 0.31)
		log-Additive
		0,1,2				(-0.11, 0.28)	0.4039
rs2268494	Ability attribution	Codominant
		T/T	544	0.08	0.04		0.3874
		A/T	78	-0.09	0.11	(-0.4, 0.07)
		A/A	2	-0.02	0	(-1.42, 1.33)
		Dominant
		T/T	544	0.08	0.04		0.1714
		A/T-A/A	80	-0.09	0.11	(-0.39, 0.07)
		Recessive
		T/T-A/T	622	0.06	0.04		0.9717
		A/A	2	-0.02	0	(-1.4, 1.35)
		Overdominant
		T/T-A/A	546	0.08	0.04		0.1688
		A/T	78	-0.09	0.11	(-0.4, 0.07)
		log-Additive
		0,1,2				(-0.38, 0.07)	0.1858
	Effort attribution	Codominant
		T/T	544	0.06	0.04		0.8787
		A/T	78	0.11	0.11	(-0.17, 0.29)
		A/A	2	-0.02	0.29	(-1.35, 1.33)
		Dominant
		T/T	544	0.06	0.04		0.6187
		A/T-A/A	80	0.1	0.11	(-0.17, 0.28)
		Recessive
		T/T-A/T	622	0.07	0.04		0.9747
		A/A	2	-0.02	0.29	(-1.36, 1.32)
		Overdominant
		T/T-A/A	546	0.06	0.04		0.6111
		A/T	78	0.11	0.11	(-0.17, 0.29)
		log-Additive
		0,1,2				(-0.17, 0.27)	0.6353
	Context attribution	Codominant
		T/T	544	-0.01	0.04		0.5053
		A/T	78	-0.07	0.11	(-0.29, 0.19)
		A/A	2	0.73	0.46	(-0.63, 2.16)
		Dominant
		T/T	544	-0.01	0.04		0.7859
		A/T-A/A	80	-0.05	0.11	(-0.27, 0.2)
		Recessive
		T/T-A/T	622	-0.02	0.04		0.278
		A/A	2	0.73	0.46	(-0.62, 2.16)
		Overdominant
		T/T-A/A	546	-0.01	0.04		0.6456
		A/T	78	-0.07	0.11	(-0.29, 0.18)
		log-Additive
		0,1,2				(-0.24, 0.22)	0.9323
	Luck attribution	Codominant
		T/T	544	0.07	0.04		0.655
		A/T	78	-0.04	0.11	(-0.34, 0.14)
		A/A	2	0.27	0.27	(-1.11, 1.65)
		Dominant
		T/T	544	0.07	0.04		0.4479
		A/T-A/A	80	-0.03	0.11	(-0.32, 0.14)
		Recessive
		T/T-A/T	622	0.06	0.04		0.6862
		A/A	2	0.27	0.27	(-1.09, 1.66)
		Overdominant
		T/T-A/A	546	0.08	0.04		0.4031
		A/T	78	-0.04	0.11	(-0.34, 0.14)
		log-Additive
		0,1,2				(-0.3, 0.15)	0.506
rs2268490	Ability attribution	Codominant
		C/C	171	-0.02	0.08		0.3271
		T/C	308	0.12	0.06	(-0.05, 0.32)
		T/T	146	0.04	0.08	(-0.18, 0.26)
		Dominant
		C/C	171	-0.02	0.08		0.2399
		T/C-T/T	454	0.09	0.05	(-0.07, 0.28)
		Recessive
		C/C-T/C	479	0.07	0.05		0.6338
		T/T	146	0.04	0.08	(-0.23, 0.14)
		Overdominant
		C/C-T/T	317	0.01	0.06		0.1473
		T/C	308	0.12	0.06	(-0.04, 0.27)
		log-Additive
		0,1,2				(-0.08, 0.14)	0.6485
	Effort attribution	Codominant
		C/C	171	0.02	0.07		0.5885
		T/C	308	0.1	0.05	(-0.1, 0.26)
		T/T	146	0.04	0.08	(-0.21, 0.21)
		Dominant
		C/C	171	0.02	0.07		0.5322
		T/C-T/T	454	0.08	0.05	(-0.12, 0.22)
		Recessive
		C/C-T/C	479	0.07	0.04		0.5742
		T/T	146	0.04	0.08	(-0.23, 0.13)
		Overdominant
		C/C-T/T	317	0.03	0.05		0.3029
		T/C	308	0.1	0.05	(-0.07, 0.23)
		log-Additive
		0,1,2				(-0.1, 0.11)	0.953
	Context attribution	Codominant
		C/C	171	-0.07	0.08		0.2038
		T/C	308	0.05	0.06	(-0.07, 0.3)
		T/T	146	-0.11	0.08	(-0.28, 0.17)
		Dominant
		C/C	171	-0.07	0.08		0.5024
		T/C-T/T	454	0	0.05	(-0.12, 0.24)
		Recessive
		C/C-T/C	479	0.01	0.05		0.1831
		T/T	146	-0.11	0.08	(-0.31, 0.06)
		Overdominant
		C/C-T/T	317	-0.09	0.06		0.0854
		T/C	308	0.05	0.06	(-0.02, 0.3)
		log-Additive
		0,1,2				(-0.13, 0.09)	0.7123
	Luck attribution	Codominant
		C/C	171	0.03	0.07		0.619
		T/C	308	0.1	0.06	(-0.12, 0.25)
		T/T	146	0.03	0.08	(-0.25, 0.19)
		Dominant
		C/C	171	0.03	0.07		0.6909
		T/C-T/T	454	0.08	0.05	(-0.14, 0.21)
		Recessive
		C/C-T/C	479	0.07	0.05		0.4777
		T/T	146	0.03	0.08	(-0.25, 0.12)
		Overdominant
		C/C-T/T	317	0.03	0.05		0.3408
		T/C	308	0.1	0.06	(-0.08, 0.23)
		log-Additive
		0,1,2				(-0.12, 0.1)	0.8637
Note. *p < 0.05; **p < 0.01; ***p < 0.001. Through testing five genetic models separately, we only found a significant association between OXTR rs2254298 and context attribution and luck attribution. Due to 95% confidence interval constraint (contains 0), the codominant model was excluded. Due to 95% confidence interval constraint (contains 0), codominant model was excluded. The results showed th…
